# Supplementary material for: Spirulina-Derived Carbon Dots Promote Context-Dependent Effects on Rice Metabolism, Yield, and Grain Quality Under Non-Stress and Heat Stress Conditions
Source: Plants (Basel). 2026 May 28;15(11):1657. doi: 10.3390/plants15111657 (PMC13259005; doi:10.3390/plants15111657)
Supplement: Supplementary file 1 [file plants-15-01657-s001.zip]

Archive with 1 entries (1 files):
- plants-4303431-supplementary.pdf
